# Supplementary material for: Expression of the ZIP/SLC39A transporters in β-cells: a systematic review and integration of multiple datasets
Source: BMC Genomics. 2017 Sep 11;18:719. doi: 10.1186/s12864-017-4119-2 (PMC5594519; doi:10.1186/s12864-017-4119-2)
Supplement: Supplementary file 1 — Analysed datasets. (XLSX 61 kb) [file 12864_2017_4119_MOESM1_ESM.xlsx]

## Sheet: GSE25724
GSE25724
id_ref	Gene symbol	p-value	q-value	Fold change	Log2 FC
217778_at	SLC39A1	0.322497	0.414692	0.868581	-0.203268
212110_at	SLC39A14	0.00702315	0.0424917	0.508643	-0.975274
220413_at	SLC39A2	0.0079083	0.0442099	1.43821	0.524279
219215_s_at	SLC39A4	0.319315	0.411502	1.26167	0.335338
202667_s_at	SLC39A4///SLC39A7	0.0115347	0.0508282	0.56667	-0.81942
202088_at	SLC39A6	0.00358472	0.0340487	0.315185	-1.66573
202089_s_at	SLC39A6	0.00398266	0.0350626	0.286156	-1.80513
209266_s_at	SLC39A8	0.00872723	0.0459899	1.46608	0.551964
209267_s_at	SLC39A8	0.0311832	0.0829877	0.371732	-1.42766
216504_s_at	SLC39A8	0.451196	0.539638	1.10242	0.140677
219869_s_at	SLC39A8	0.751766	0.80786	1.07718	0.107257
216009_at	SLC39A9	0.135188	0.214863	1.2358	0.305442
216011_at	SLC39A9	0.110837	0.186568	1.18893	0.249661
217859_s_at	SLC39A9	0.00381445	0.0346078	1.29621	0.374295

## Sheet: GSE38642
GSE38642
id_ref	Gene symbol	p-value	q-value	Fold change	Log2 FC
7920401	SLC39A1	0.670259	0.89273	1.01853	0.0264816
8047174	SLC39A10	0.934784	0.98311	1.00528	0.00759263
8018082	SLC39A11	0.393438	0.743548	0.926826	-0.10963
7926486	SLC39A12	0.735617	0.917509	1.01866	0.0266666
7939805	SLC39A13	0.140873	0.521291	0.945693	-0.0805556
8145122	SLC39A14	0.144448	0.52443	1.11314	0.15463
7973135	SLC39A2	0.795007	0.936462	0.987626	-0.017963
8032525	SLC39A3	0.671192	0.893033	0.981938	-0.0262962
8153762	SLC39A4	0.561056	0.843213	0.980175	-0.0288889
7956229	SLC39A5	0.0887061	0.449921	1.32222	0.402963
8022927	SLC39A6	0.0735951	0.424625	0.906704	-0.141296
8101992	SLC39A8	0.496443	0.809388	1.04099	0.0579628
7975344	SLC39A9	0.0246701	0.305816	0.899979	-0.152037

## Sheet: GSE20966
GSE20966
id_ref	Gene symbol	p-value	q-value	Fold change	Log2 FC
g7657700_3p_at	SLC39A1	0.107249	0.525644	1.16986	0.226338
Hs.24936.0.S1_3p_at	SLC39A10	0.0359496	0.373934	0.732766	-0.448575
Hs.3402.0.A1_3p_at	SLC39A11	0.808958	0.948382	0.977714	-0.032516
Hs2.350895.1.S1_3p_a_at	SLC39A12	0.245325	0.672972	0.859802	-0.217924
Hs.9070.0.S1_3p_at	SLC39A13	0.0799963	0.48076	1.19298	0.25457
Hs2.9070.1.S1_3p_s_at	SLC39A13	0.365342	0.757719	1.12938	0.175532
Hs.89868.0.A1_3p_at	SLC39A14	0.00864851	0.246894	0.754241	-0.406902
Hs2.89868.1.S1_3p_at	SLC39A14	0.276779	0.697435	1.08054	0.111749
Hs2.89868.1.S1_3p_x_at	SLC39A14	0.0353818	0.37185	1.276	0.351627
g7657698_3p_at	SLC39A2	0.452671	0.806864	0.75989	-0.396138
Hs.174308.0.S1_3p_at	SLC39A3	0.401096	0.777926	0.880913	-0.182928
Hs.306422.0.S1_3p_at	SLC39A3	0.163538	0.595996	0.932864	-0.100261
Hs.306422.0.S1_3p_x_at	SLC39A3	0.0100653	0.259442	0.87161	-0.198245
g12652672_3p_a_at	SLC39A3	0.0278025	0.348	1.16483	0.220125
g8923304_3p_a_at	SLC39A4	0.627148	0.88693	1.06499	0.0908466
1552281_3p_at	SLC39A5	0.203929	0.634091	1.14431	0.194476
Hs.32699.0.A1_3p_at	SLC39A5	0.169345	0.602239	0.876771	-0.189728
Hs.32699.0.A1_3p_x_at	SLC39A5	0.0917849	0.503531	0.88488	-0.176446
Hs2.32699.1.S1_3p_at	SLC39A5	0.104587	0.52178	1.17353	0.23085
Hs2.32699.1.S1_3p_s_at	SLC39A5	0.000422733	0.113273	1.23471	0.304176
Hs2.32699.1.S1_3p_x_at	SLC39A5	0.00117822	0.146299	1.74021	0.799258
1555460_3p_a_at	SLC39A6	0.894417	0.973319	0.959784	-0.0592181
Hs.79136.0.S2_3p_at	SLC39A6	0.274387	0.695809	0.917369	-0.124427
Hs2.399943.1.S1_3p_s_at	SLC39A6	0.358406	0.75248	1.10778	0.147671
Hs2.79136.2.S1_3p_at	SLC39A6	0.191264	0.623255	0.671326	-0.574914
Hs2.79136.2.S1_3p_s_at	SLC39A6	0.613802	0.881662	0.88559	-0.175289
g12751474_3p_a_at	SLC39A6	0.368087	0.758633	0.685147	-0.545515
g5901935_3p_a_at	SLC39A7	0.698561	0.91418	0.941719	-0.0866308
Hs.284205.0.S1_3p_a_at	SLC39A8	0.12812	0.553309	1.19117	0.252383
Hs.284205.1.A1_3p_a_at	SLC39A8	0.0909547	0.502168	1.32032	0.400888
Hs.284205.2.A1_3p_at	SLC39A8	0.687345	0.909357	1.12184	0.165866
Hs.284205.3.A1_3p_at	SLC39A8	0.0071148	0.235685	1.649	0.721589
g11545899_3p_a_at	SLC39A8	0.932356	0.984152	1.02019	0.0288338
g12657580_3p_a_at	SLC39A8	0.0240426	0.333037	1.38468	0.469549
Hs.159211.0.S1_3p_at	SLC39A9	0.126636	0.551681	0.801084	-0.319975
Hs.18104.0.S2_3p_at	SLC39A9	0.181095	0.613442	0.927761	-0.108175
g8922967_3p_a_at	SLC39A9	0.360427	0.754211	1.21634	0.282544

## Sheet: GSE12817
GSE12817
5mM vs 2mM
id_ref	Gene symbol	p-value	q-value	Fold change	Log2 FC
1372778_at	Slc39a1	0.403699	0.830546	0.892161	-0.164624
1372482_at	Slc39a13	0.68832	0.932119	0.977172	-0.0333149
1373984_at	Slc39a14	0.135991	0.620576	1.23252	0.301607
1382919_at	Slc39a14	0.863105	0.971052	1.03771	0.0534031
1380356_at	Slc39a2	0.640157	0.919847	1.46739	0.553253
1377933_at	Slc39a3	0.719696	0.939151	0.939099	-0.0906514
1374366_at	Slc39a4	0.281537	0.760359	0.537291	-0.896223
1377898_at	Slc39a5	0.631957	0.916975	0.65482	-0.610829
1384099_at	Slc39a6	0.75376	0.945939	0.936116	-0.0952402
1386797_at	Slc39a6	0.548703	0.889156	1.11878	0.161932
1393162_at	Slc39a6	0.492888	0.867516	1.03954	0.0559458
1389089_at	Slc39a7	0.044804	0.442337	0.850787	-0.23313
1376709_at	Slc39a8	0.0919348	0.55773	1.43418	0.520231
10mM vs 2mM
id_ref	Gene symbol	p-value	q-value	Fold change	Log2 FC
1372778_at	Slc39a1	0.630342	0.814911	0.932168	-0.101338
1372482_at	Slc39a13	0.0271832	0.131801	1.14567	0.196186
1373984_at	Slc39a14	0.0936603	0.28301	1.2489	0.320662
1382919_at	Slc39a14	0.554605	0.768167	0.900109	-0.151829
1380356_at	Slc39a2	0.186426	0.427334	2.95715	1.56421
1377933_at	Slc39a3	0.895171	0.954565	0.977587	-0.0327025
1388652_at	Slc39a3	0.0643649	0.22586	0.539679	-0.889827
1374366_at	Slc39a4	0.12576	0.339438	0.459884	-1.12066
1377898_at	Slc39a5	0.694498	0.853429	0.70331	-0.507767
1384099_at	Slc39a6	0.481966	0.715995	0.820351	-0.285687
1386797_at	Slc39a6	0.385102	0.637862	1.15142	0.203414
1393162_at	Slc39a6	0.450962	0.691611	1.05383	0.0756437
1376709_at	Slc39a8	0.702179	0.858122	1.09902	0.136212
30mM vs 2mM
id_ref	Gene symbol	p-value	q-value	Fold change	Log2 FC
1372778_at	Slc39a1	0.465955	0.687807	0.895908	-0.158577
1372482_at	Slc39a13	0.0218434	0.101906	1.15919	0.213113
1373984_at	Slc39a14	0.0967647	0.271156	1.25373	0.326232
1380356_at	Slc39a2	0.236427	0.46868	2.72174	1.44453
1377933_at	Slc39a3	0.595621	0.783123	0.950286	-0.073566
1388652_at	Slc39a3	0.0214835	0.100878	0.642421	-0.63841
1374366_at	Slc39a4	0.291619	0.531323	1.70357	0.768561
1377898_at	Slc39a5	0.408335	0.640836	0.511519	-0.967139
1384099_at	Slc39a6	0.179419	0.397201	1.38885	0.473887
1386797_at	Slc39a6	0.00551655	0.0402816	2.00157	1.00113
1393162_at	Slc39a6	0.000164626	0.00469764	2.06067	1.04311
1389089_at	Slc39a7	0.00574693	0.0414672	1.28724	0.364277
1376709_at	Slc39a8	0.0275887	0.119613	0.734643	-0.444884

## Sheet: GSE40642
GSE40642
Pdx1 overexpression vs control
id_ref	Gene symbol	p-value	q-value	Fold change	Log2 FC
1372778_at	Slc39a1	2.97074e-05	0.00030531	2.05885	1.04184
1372482_at	Slc39a13	2.62956e-05	0.000275528	0.814991	-0.295144
1373984_at	Slc39a14	5.15358e-07	9.89328e-06	0.633386	-0.658843
1382919_at	Slc39a14	0.00906482	0.0352604	0.779603	-0.359189
1380356_at	Slc39a2	0.286485	0.44976	0.980206	-0.0288438
1377933_at	Slc39a3	0.0052224	0.0226927	1.20484	0.268842
1388652_at	Slc39a3	0.0728911	0.179353	1.12497	0.169892
1374366_at	Slc39a4	0.545182	0.671789	0.991888	-0.0117504
1377898_at	Slc39a5	0.728213	0.815539	0.980184	-0.0288762
1384099_at	Slc39a6	3.71835e-05	0.00036992	0.629121	-0.668591
1386797_at	Slc39a6	6.40562e-05	0.000586943	0.535217	-0.901804
1393162_at	Slc39a6	2.61021e-06	3.88211e-05	0.714284	-0.48543
1389089_at	Slc39a7	4.33737e-05	0.000421261	0.794479	-0.331919
1376709_at	Slc39a8	0.193189	0.355986	0.960444	-0.0582273
IL-1 stimulation vs control
id_ref	Gene symbol	p-value	q-value	Fold change	Log2 FC
1372778_at	Slc39a1	0.832072	0.999997	1.07979	0.110752
1372482_at	Slc39a13	0.124756	0.670896	0.851135	-0.23254
1373984_at	Slc39a14	0.18314	0.802884	0.844984	-0.243004
1382919_at	Slc39a14	0.693074	0.999997	0.894341	-0.161104
1380356_at	Slc39a2	0.909945	0.999997	1.00405	0.00583354
1377933_at	Slc39a3	0.797937	0.999997	0.964005	-0.0528879
1388652_at	Slc39a3	0.0390082	0.386026	0.709434	-0.495259
1374366_at	Slc39a4	0.764726	0.999997	1.00763	0.0109723
1377898_at	Slc39a5	0.895176	0.999997	0.975319	-0.0360544
1384099_at	Slc39a6	0.319431	0.999997	0.807889	-0.307771
1386797_at	Slc39a6	0.801731	0.999997	1.07104	0.0990063
1393162_at	Slc39a6	0.378974	0.999997	0.901694	-0.149291
1389089_at	Slc39a7	0.485802	0.999997	0.933942	-0.0985946
1376709_at	Slc39a8	0.917405	0.999997	1.00681	0.00979565
Pdx1 overexpression and IL-1 stimulation vs control
id_ref	Gene symbol	p-value	q-value	Fold change	Log2 FC
1372778_at	Slc39a1	8.91538e-11	3.16868e-09	2.54998	1.35049
1372482_at	Slc39a13	3.80248e-05	0.000303136	0.794275	-0.332289
1373984_at	Slc39a14	7.27809e-08	1.19504e-06	0.595588	-0.747614
1382919_at	Slc39a14	0.0310034	0.0889543	0.788056	-0.343629
1380356_at	Slc39a2	0.264262	0.409603	0.976668	-0.0340598
1377933_at	Slc39a3	0.00160958	0.00776187	1.24681	0.318246
1388652_at	Slc39a3	0.0955337	0.21062	1.12531	0.170325
1374366_at	Slc39a4	0.45656	0.585057	0.989134	-0.0157621
1377898_at	Slc39a5	0.935125	0.956847	0.995101	-0.00708465
1384099_at	Slc39a6	2.3779e-05	0.000201116	0.588441	-0.765031
1386797_at	Slc39a6	2.73285e-05	0.000227122	0.482106	-1.05258
1393162_at	Slc39a6	1.41232e-07	2.15726e-06	0.674543	-0.568018
1389089_at	Slc39a7	0.000216787	0.00138636	0.796518	-0.328221
1376709_at	Slc39a8	0.211085	0.359031	0.956212	-0.0645974

## Sheet: GSE30803
GSE30803
β-cell-enriched pancreatic samples vs 15 other tissues
id_ref	Gene symbol	p-value	q-value	Fold change	Log2 FC
217778_at	SLC39A1	0.0496491	0.260007	1.88165	0.912
212110_at	SLC39A14	0.0182237	0.149403	3.13728	1.64952
220413_at	SLC39A2	0.108771	0.383624	1.26336	0.337265
219215_s_at	SLC39A4	0.702345	0.871372	0.850272	-0.234003
202667_s_at	SLC39A4///SLC39A7	0.0221421	0.168774	1.51256	0.596994
202088_at	SLC39A6	0.0161636	0.139631	2.71945	1.44331
202089_s_at	SLC39A6	0.00815629	0.0929509	3.40031	1.76567
209266_s_at	SLC39A8	0.87053	0.95288	0.956553	-0.0640829
209267_s_at	SLC39A8	0.93466	0.978024	1.04927	0.0693863
216504_s_at	SLC39A8	0.159437	0.460975	1.37286	0.457182
219869_s_at	SLC39A8	0.789539	0.917416	1.13788	0.186344
216009_at	SLC39A9	0.594989	0.813034	1.14588	0.196456
216011_at	SLC39A9	0.385862	0.684366	0.767744	-0.381303
217859_s_at	SLC39A9	0.211992	0.524868	1.27341	0.348692
β-cell-enriched pancreatic samples vs 11 other tissues
id_ref	Gene symbol	p-value	q-value	Fold change	Log2 FC
217778_at	SLC39A1	0.051313	0.275615	1.86745	0.90107
212110_at	SLC39A14	0.0109411	0.121961	3.41866	1.77343
220413_at	SLC39A2	0.0931893	0.367269	1.28863	0.365834
219215_s_at	SLC39A4	0.714738	0.881037	0.854516	-0.22682
202667_s_at	SLC39A4///SLC39A7	0.00103634	0.0350953	1.62915	0.704123
202088_at	SLC39A6	0.0121726	0.128886	2.63999	1.40053
202089_s_at	SLC39A6	0.00492478	0.0787223	3.32203	1.73206
209266_s_at	SLC39A8	0.896752	0.96131	0.96172	-0.0563114
209267_s_at	SLC39A8	0.726659	0.886609	1.23497	0.304473
216504_s_at	SLC39A8	0.170109	0.483733	1.38778	0.47278
219869_s_at	SLC39A8	0.658715	0.851647	1.25736	0.330395
216009_at	SLC39A9	0.593167	0.816419	1.14902	0.200401
216011_at	SLC39A9	0.15573	0.465413	0.703333	-0.507721
217859_s_at	SLC39A9	0.239966	0.561619	1.27343	0.348715

## Sheet: GSE10785
GSE10785
Islets vs other cell types (obese C57BL/6)
id_ref	Gene symbol	p-value	q-value	Fold change	Log2 FC
10018189395	Slc39a1	0.0650539	0.222544	0.97633	-0.03456
10018181315	Slc39a10	0.0675923	0.227547	0.960562	-0.05805
10024411785	Slc39a11	0.000925509	0.0102375	1.08565	0.118565
10024410824	Slc39a12	0.940777	0.975732	0.997954	-0.00295502
10028162249	Slc39a12	0.794481	0.909383	0.99355	-0.009335
10028675486	Slc39a13	0.00284219	0.0236278	1.06695	0.0934899
10024425785	Slc39a14	0.858659	0.939252	1.00667	0.00959492
10024405686	Slc39a2	0.421655	0.671944	1.00991	0.0142201
10028669963	Slc39a3	0.908803	0.961785	1.00236	0.00340004
10024414310	Slc39a4	0.249298	0.509072	1.0364	0.05158
10018180630	Slc39a5	4.61306e-05	0.00101318	1.07936	0.110175
10024411115	Slc39a6	0.538731	0.758946	1.00935	0.01342
10024405918	Slc39a7	0.000500682	0.00646588	1.03944	0.05581
10024456719	Slc39a8	0.00280687	0.0234188	0.8852	-0.175925
10018188585	Slc39a9	0.550297	0.767543	1.00763	0.0109701
Islets vs other cell types (lean C57BL/6)
id_ref	Gene symbol	p-value	q-value	Fold change	Log2 FC
10018189395	Slc39a1	0.0733906	0.255235	1.04164	0.05886
10018181315	Slc39a10	0.0526631	0.207278	0.949829	-0.07426
10024411785	Slc39a11	1.22052e-10	4.3106e-08	0.759023	-0.397785
10024410824	Slc39a12	0.789054	0.909568	1.00518	0.00746003
10028162249	Slc39a12	0.705006	0.869383	0.993244	-0.00978002
10028675486	Slc39a13	1.46517e-06	8.72837e-05	0.903192	-0.146895
10024425785	Slc39a14	0.876385	0.949996	0.993471	-0.00945003
10024405686	Slc39a2	0.367209	0.64547	1.02728	0.038835
10028669963	Slc39a3	0.175654	0.432557	0.97155	-0.04164
10024414310	Slc39a4	0.432271	0.700775	0.971685	-0.04144
10018180630	Slc39a5	0.360765	0.63945	0.974099	-0.03786
10024411115	Slc39a6	0.800889	0.915237	1.00696	0.0100051
10024405918	Slc39a7	0.000254716	0.00487921	0.950129	-0.073805
10024456719	Slc39a8	0.0472909	0.192989	1.07295	0.10158
10018188585	Slc39a9	0.1072	0.322276	0.969727	-0.04435
Islets vs other cell types (obese BTBR)
id_ref	Gene symbol	p-value	q-value	Fold change	Log2 FC
10018189395	Slc39a1	0.0772094	0.24368	0.966231	-0.0495603
10018181315	Slc39a10	0.0459262	0.172686	0.940044	-0.0892
10024411785	Slc39a11	0.00351027	0.0268418	1.12126	0.165126
10024410824	Slc39a12	0.687351	0.837508	1.00939	0.0134823
10028162249	Slc39a12	0.573401	0.764243	0.9795	-0.0298823
10028675486	Slc39a13	0.0295101	0.127171	1.06882	0.0960221
10024425785	Slc39a14	0.118887	0.320543	1.04842	0.0682162
10024405686	Slc39a2	0.516975	0.72426	1.01602	0.0229294
10028669963	Slc39a3	0.800405	0.901812	0.995736	-0.00616471
10024414310	Slc39a4	0.00279173	0.0225183	1.1178	0.160666
10018180630	Slc39a5	0.000651709	0.0073215	0.895442	-0.159328
10024411115	Slc39a6	0.00351009	0.0268418	1.0873	0.120749
10024405918	Slc39a7	0.000218712	0.00316991	1.07459	0.103791
10024456719	Slc39a8	0.00383702	0.0286913	0.890225	-0.167757
10018188585	Slc39a9	5.45601e-06	0.000171257	1.09761	0.134362
Islets vs other cell types (lean BTBR)
id_ref	Gene symbol	p-value	q-value	Fold change	Log2 FC
10018189395	Slc39a1	0.00429691	0.0329333	1.04571	0.06448
10018181315	Slc39a10	0.333071	0.609404	0.971217	-0.042135
10024411785	Slc39a11	5.16027e-13	2.52e-10	0.686887	-0.541855
10024410824	Slc39a12	0.809034	0.92185	1.00405	0.00582994
10028162249	Slc39a12	0.8485	0.9397	0.996799	-0.00462497
10028675486	Slc39a13	2.61395e-08	2.23804e-06	0.892111	-0.164705
10024425785	Slc39a14	0.947441	0.980237	0.99757	-0.00350996
10024405686	Slc39a2	0.0262742	0.124755	0.953153	-0.06922
10028669963	Slc39a3	0.494855	0.743796	0.987953	-0.017485
10024414310	Slc39a4	0.00854419	0.0553149	0.923107	-0.11543
10018180630	Slc39a5	0.00835798	0.0544839	1.11743	0.16019
10024411115	Slc39a6	0.681076	0.861318	0.990339	-0.014005
10024405918	Slc39a7	1.49324e-06	6.02107e-05	0.923066	-0.115495
10024456719	Slc39a8	0.967596	0.987714	1.00112	0.00161006
10018188585	Slc39a9	3.47057e-06	0.000119583	0.916623	-0.1256

## Sheet: GSE49786
GSE49786
id_ref	Gene symbol	p-value	q-value	Fold change	Log2 FC
1372778_at	Slc39a1	0.781074	0.862777	0.978651	-0.031133
1372482_at	Slc39a13	0.731671	0.830677	0.991599	-0.0121714
1373984_at	Slc39a14	0.0108942	0.0516934	0.738983	-0.436386
1382919_at	Slc39a14	0.0374889	0.114954	0.840493	-0.250693
1380356_at	Slc39a2	0.721102	0.823033	0.98517	-0.021555
1377933_at	Slc39a3	0.0153514	0.0645151	0.875709	-0.191476
1388652_at	Slc39a3	0.0625651	0.163108	1.12061	0.164285
1374366_at	Slc39a4	0.254599	0.419952	0.928137	-0.10759
1377898_at	Slc39a5	0.0752738	0.184471	0.897126	-0.156618
1384099_at	Slc39a6	0.0333149	0.106719	1.04411	0.0622693
1386797_at	Slc39a6	0.277705	0.444577	0.968211	-0.0466073
1393162_at	Slc39a6	0.00563239	0.0345078	1.25499	0.327674
1389089_at	Slc39a7	0.00130774	0.0148537	0.85834	-0.220379
1376709_at	Slc39a8	0.000551398	0.00949498	2.11002	1.07725

## Sheet: GSE13381
GSE13381
id_ref	Gene symbol	p-value	q-value	Fold change	Log2 FC
1372778_at	Slc39a1	0.216388	0.509189	1.25079	0.322845
1372482_at	Slc39a13	0.061141	0.229946	0.88795	-0.17145
1373984_at	Slc39a14	0.00209232	0.0687513	2.87233	1.52222
1382919_at	Slc39a14	0.00752504	0.0932584	2.00453	1.00326
1380356_at	Slc39a2	0.530226	0.721345	1.05657	0.0793944
1377933_at	Slc39a3	0.0361259	0.173485	2.30761	1.2064
1388652_at	Slc39a3	0.48622	0.69784	0.904634	-0.144593
1374366_at	Slc39a4	0.58053	0.751557	1.00651	0.00936632
1377898_at	Slc39a5	0.784952	0.871021	1.00332	0.00477579
1384099_at	Slc39a6	0.955252	0.973569	1.00033	0.000480438
1386797_at	Slc39a6	0.369072	0.666723	1.06412	0.0896643
1393162_at	Slc39a6	0.0516654	0.209096	1.62639	0.701672
1389089_at	Slc39a7	0.0202266	0.131234	2.73558	1.45185
1376709_at	Slc39a8	0.340878	0.650605	0.91546	-0.127432

## Sheet: GSE35296
GSE35296
Series matrix file 'empty' upon download into Qlucore.
From supplementary dataset: ctrl_cyt_expr_down
genomic location	RefSeqID	gene name	description gene	Ndown	median logFC	Escore	logFC1	p-value1	logFC2	p-value2	logFC3	p-value3	logFC4	p-value4	logFC5	p-value5
chr2:196521532-196602425W	NM_001127257,NM_020342	SLC39A10	solute carrier family 39 (zinc transporter), member 10	5	-1.02041	76.2151	-2.16009	5.2301e-23	-1.02041	2.25037e-72	-0.814352	1.70048e-37	-0.523273	2.52861e-10	-1.56952	6.262e-26
From supplementary dataset: ctrl_cyt_expr_up
genomic location	RefSeqID	gene name	description gene	Nup	median logFC	Escore	logFC1	p-value1	logFC2	p-value2	logFC3	p-value3	logFC4	p-value4	logFC5	p-value5
chr8:22224762-22291638W	NM_001135153,NM_001135154,NM_015359,NM_001128431	SLC39A14	solute carrier family 39 (zinc transporter), member 14	5	1.02884	Inf	0.463585	1.62017e-46	0.840772	0	1.24889	0	1.02884	0	1.42492	0
chr4:103172198-103266655C	NM_001135146,NM_001135147,NM_001135148,NM_022154	SLC39A8	solute carrier family 39 (zinc transporter), member 8	4	0.455507	15.6918	0.119021	0.334251	0.210228	0.000827822	0.651803	3.72371e-22	0.259211	0.0138492	0.773546	5.90626e-08

[truncated: 8 more sheets: E-MTAB-127, E-MTAB-463 and  E-MTAB-465, RNA-seq_Ku et al., Microarray_Moore et al. , Microarray_Ortis et al. , Microarray_Ylipaasto et al. , RNA-seq_Bramswig et al. , EGAS00001000442]
